# Supplementary material for: Lymphatic Filariasis in Nigeria; Micro-stratification Overlap Mapping (MOM) as a Prerequisite for Cost-Effective Resource Utilization in Control and Surveillance
Source: PLoS Negl Trop Dis. 2013 Sep 5;7(9):e2416. doi: 10.1371/journal.pntd.0002416 (PMC3764235; doi:10.1371/journal.pntd.0002416)
Supplement: Table S1 — LF prevalence database. (XLSX) [file pntd.0002416.s003.xlsx]

## Sheet: LF MOM Database
S/no	Country	Location	LGA	State	Zones	Lat	Long	Source	Coordinates based on	Source_Note	Locality note	Year	Period	Species	Implicated vectors	Age group studied	Mf_overall_percent	Mf no positive	Mf no tested	ICT_overall_percent	ICT_no positive	ICT_no tested	Hydrocele_percent	Hydrocele _no_positive	Hydrocele_no tested	Lymphodema_percent	Lymphodema_no_positive	Lymphodema_no tested	Limb elephantiasis_percent	Limb elephantiasis _no_positive	Limb elephantiasis no tested	Scotal elephantitis_percent	Scotal elephantitis_no_positive	Scotal elephantitis no tested	Breast_elephantiasis_percent	Breast elephantiasis_no_positive	Breast elephantiasis no tested	Other clinical signs	Diagnosis Parasitology only = 1; Serology only = 2; Clinical only = 3; Serological + Parasitology = 4; Serology + Parasitology + Clinical =5; Parasitology + clinical = 6; Serology + Clinical=7	Serological_method	Parasitological_method	Questionaire/Interview	Physical_Exam	Entomological_survey	Mosquito_dissections	Notes	Publication_year	Year_Code: Pre 1980=1 1980-2000=2 Post 2000=3	MDA Status
1	NIGERIA	Edim Otop	Calabar munincipal	Cross River	SS	4.95	8.32	Geonet	LGA coordinates	The community studied (Edim Otop) could not be found on falling grain, Geonet, etc. The authors had stated that Edim Otop was in Calabar Municipality so the midpoint of the LGA (Calabar Municipality) was used.		2009	April - November 2009	W. bancrofti		15-55 yrs	0	0	222	17	38	222																	4	YES	YES	NO	NO	NO	NO	Areas studied were Urua Nyom Ebe, Edim Otop Crescent, Bassey Oqua, Edim Otop Close and the University Satelite Town	2011	3	Pre MDA
2	NIGERIA	Ogbakiri	Emohua	Rivers	SS	4.79	6.91	Geonet	location					W. bancrofti		1-60+ yrs	6.7	100	1486				6						3.7			1 case							6	NO	YES	NO	YES	NO	NO	Six neighbouring communities were selected for the study namely, Oduoha, Rumuoro, Ahai, Rumuada, Okporoworo, and Rumuakani.	2004	3	Pre MDA
3	NIGERIA	Ogi-Utonkon	Ado	Benue	NC	6.88	8.03	paper	paper			2004	December 2004 - February 2005	W. bancrofti						66	33	50																	7	YES	NO	YES	NO	NO	NO	The overall hydrocele prevalence for the 18 localities studied was 2.3% while lymphoedema was 0.3%.	2008	3	Pre MDA
4	NIGERIA	Aila	Agatu	Benue	NC	7.08	8.01	paper	paper			2004	December 2004 - February 2005	W. bancrofti		20+ yrs				2	2	100																	7	YES	NO	YES	NO	NO	NO	The overall hydrocele prevalence for the 18 localities studied was 2.3% while lymphoedema was 0.3%.	2008	3	Pre MDA
5	NIGERIA	Ogwule	Agatu	Benue	NC	7.85	7.91		LGA midpoint	Location could not be found on falling grain, Geonet, etc. Hence, LGA midpoint was used.		2004	December 2004 - February 2005	W. bancrofti		20+ yrs				0	0	100																	7	YES	NO	YES	NO	NO	NO	The overall hydrocele prevalence for the 18 localities studied was 2.3% while lymphoedema was 0.3%.	2008	3	Pre MDA
6	NIGERIA	Ortese	Buruku	Benue	NC	7.43	9.26	paper	paper			2004	December 2004 - February 2005	W. bancrofti		20+ yrs				0	0	100																	7	YES	NO	YES	NO	NO	NO	The overall hydrocele prevalence for the 18 localities studied was 2.3% while lymphoedema was 0.3%.	2008	3	Pre MDA
7	NIGERIA	Gboko	Gboko	Benue	NC	7.32	9	Geonet	location			2004	December 2004 - February 2005	W. bancrofti		20+ yrs				0	0	100																	7	YES	NO	YES	NO	NO	NO	The overall hydrocele prevalence for the 18 localities studied was 2.3% while lymphoedema was 0.3%.	2008	3	Pre MDA
8	NIGERIA	Yogbo	Guma	Benue	NC	8	8.45	Geonet	location			2004	December 2004 - February 2005	W. bancrofti		20+ yrs				5	5	100																	7	YES	NO	YES	NO	NO	NO	The overall hydrocele prevalence for the 18 localities studied was 2.3% while lymphoedema was 0.3%.	2008	3	Pre MDA
9	NIGERIA	Kyon	Gwer	Benue	NC	7.36	8.42		LGA midpoint	Location could not be found on falling grain, Geonet, etc. Hence, LGA midpoint was used.		2004	December 2004 - February 2005	W. bancrofti		20+ yrs				19	19	100																	7	YES	NO	YES	NO	NO	NO	The overall hydrocele prevalence for the 18 localities studied was 2.3% while lymphoedema was 0.3%.	2008	3	Pre MDA
10	NIGERIA	Tse-Apanda	Gwer-West	Benue	NC	7.38	8.15	Geonet	location			2004	December 2004 - February 2005	W. bancrofti		20+ yrs				11	11	100																	7	YES	NO	YES	NO	NO	NO	The overall hydrocele prevalence for the 18 localities studied was 2.3% while lymphoedema was 0.3%.	2008	3	Pre MDA
11	NIGERIA	Uduma	Gwer-West	Benue	NC	7.78	8.23	paper	paper			2004	December 2004 - February 2005	W. bancrofti		20+ yrs				0	0	100																	7	YES	NO	YES	NO	NO	NO	The overall hydrocele prevalence for the 18 localities studied was 2.3% while lymphoedema was 0.3%.	2008	3	Pre MDA
12	NIGERIA	Diiv-Dio	Konshisha	Benue	NC	7.01	8.61	paper	paper			2004	December 2004 - February 2005	W. bancrofti		20+ yrs				8	8	100																	7	YES	NO	YES	NO	NO	NO	The overall hydrocele prevalence for the 18 localities studied was 2.3% while lymphoedema was 0.3%.	2008	3	Pre MDA
13	NIGERIA	Manyam	Kwande	Benue	NC	6.96	9.43	paper	paper			2004	December 2004 - February 2005	W. bancrofti		20+ yrs				2	2	100																	7	YES	NO	YES	NO	NO	NO	The overall hydrocele prevalence for the 18 localities studied was 2.3% while lymphoedema was 0.3%.	2008	3	Pre MDA
14	NIGERIA	Wende	Logo	Benue	NC	7.59	9.33	paper	paper			2004	December 2004 - February 2005	W. bancrofti		20+ yrs				1	1	100																	7	YES	NO	YES	NO	NO	NO	The overall hydrocele prevalence for the 18 localities studied was 2.3% while lymphoedema was 0.3%.	2008	3	Pre MDA
15	NIGERIA	Makurdi	Makurdi	Benue	NC	7.74	8.51	Geonet	location			2004	December 2004 - February 2005	W. bancrofti		20+ yrs				0	0	100																	7	YES	NO	YES	NO	NO	NO	The overall hydrocele prevalence for the 18 localities studied was 2.3% while lymphoedema was 0.3%.	2008	3	Pre MDA
16	NIGERIA	Odiapa	Obi	Benue	NC	7.05	8.32	Geonet	location			2004	December 2004 - February 2005	W. bancrofti		20+ yrs				28	14	50																	7	YES	NO	YES	NO	NO	NO	The overall hydrocele prevalence for the 18 localities studied was 2.3% while lymphoedema was 0.3%.	2008	3	Pre MDA
17	NIGERIA	Ekekwute	Ogbadibo	Benue	NC	6.97	7.66		LGA midpoint	Location could not be found on falling grain, Geonet, etc. Hence, LGA midpoint was used.		2004	December 2004 - February 2005	W. bancrofti		20+ yrs				3	3	100																	7	YES	NO	YES	NO	NO	NO	The overall hydrocele prevalence for the 18 localities studied was 2.3% while lymphoedema was 0.3%.	2008	3	Pre MDA
18	NIGERIA	Akunu-Agadagba	Ohimini	Benue	NC	7.08	7.7	paper	paper			2004	December 2004 - February 2005	W. bancrofti		20+ yrs				24	12	50																	7	YES	NO	YES	NO	NO	NO	The overall hydrocele prevalence for the 18 localities studied was 2.3% while lymphoedema was 0.3%.	2008	3	Pre MDA
19	NIGERIA	Aduma	Oju	Benue	NC	6.85	8.42	Falling grain	location			2004	December 2004 - February 2005	W. bancrofti		20+ yrs				8.75	7	80																	7	YES	NO	YES	NO	NO	NO	The overall hydrocele prevalence for the 18 localities studied was 2.3% while lymphoedema was 0.3%.	2008	3	Pre MDA
20	NIGERIA	Mbatiav	Ukum	Benue	NC	7.51	9.61	paper	paper			2004	December 2004 - February 2005	W. bancrofti		20+ yrs				1	1	100																	7	YES	NO	YES	NO	NO	NO	The overall hydrocele prevalence for the 18 localities studied was 2.3% while lymphoedema was 0.3%.	2008	3	Pre MDA
21	NIGERIA	Orban-Mbatoo	Ushongo	Benue	NC	7.15	9.03	paper	paper			2004	December 2004 - February 2005	W. bancrofti		20+ yrs				0	0	100																	7	YES	NO	YES	NO	NO	NO	The overall hydrocele prevalence for the 18 localities studied was 2.3% while lymphoedema was 0.3%.	2008	3	Pre MDA
22	NIGERIA	Bokon-Ningev	Vandeikya	Benue	NC	6.82	9.03	paper	paper			2004	December 2004 - February 2005	W. bancrofti		20+ yrs				0	0	100																	7	YES	NO	YES	NO	NO	NO	The overall hydrocele prevalence for the 18 localities studied was 2.3% while lymphoedema was 0.3%.	2008	3	Pre MDA
23	NIGERIA	Ikyobo, Orban-Mbatoo, Orgba, Hiitom and Sati-Ikyov	Ushongo	Benue	NC	7.04	9.09		LGA midpoint	Study sites comprised of several communites in the LGA. Hence the midpoint of the LGA was used.				W. bancrofti		2-91 yrs	9.09	45	495				50	9		27													5	YES	YES	YES	YES	NO	NO		2010	3	Pre MDA
24	NIGERIA	Achia, Adikpo, Boagundu and Manyam	Kwande	Benue	NC	6.82	9.5		LGA midpoint	Study sites comprised of several communites in the LGA. Hence the midpoint of the LGA was used.				W. bancrofti		2-91 yrs	1.41	8	566				22.22	4		24													5	YES	YES	YES	YES	NO	NO		2010	3	Pre MDA
25	NIGERIA	Naa-Mbagbera, Mede, Mbaakon, Bokon- Ningev and Tsar	Vandeikya	Benue	NC	6.83	9.06		LGA midpoint	Study sites comprised of several communites in the LGA. Hence the midpoint of the LGA was used.				W. bancrofti		2-91 yrs	10.45	88	842				27.77	5		49													5	YES	YES	YES	YES	NO	NO		2010	3	Pre MDA
26	NIGERIA	Umuowaibu 1 and Ndiorji	Okigwe	Imo	SE	5.81	7.33		LGA midpoint	Study sites comprised of two communities in the LGA. These communities could not be found on falling grain, Geonet, etc. Hence, LGA midpoint was used.		2006	2006	W. bancrofti		1-60+ yrs	4.3						7.1	36	498				6	4	953	4	20	498					6	NO	YES	NO	YES	NO	NO		2011	3	Pre MDA
27	NIGERIA	Oguta	Oguta	Imo	SE	5.71	6.81	Geonet	location					W. bancrofti		30-85 yrs	20	40	200																				3	NO	YES	NO	NO	NO	NO	Other parasites studied were Plasmodium, intestinal protozoa (Entamoeba histolytica) and the intestinal helminthes Ascaris lumbricoides and Hookworms)	2009	3	Pre MDA
28	NIGERIA	Marke	Dawakin- Tofa	Kano	NW	12.39	8.63	Geonet	location					W. bancrofti		1-70+ yrs	2.3	1	43				2.7	21	778					3									6	NO	YES	NO	YES	NO	NO		2012	3	Pre MDA
29	NIGERIA	Gunduwa	Gabasawa	Kano	NW	12.15	8.84		LGA midpoint	Location could not be found on falling grain, Geonet, etc. Hence, LGA midpoint was used.				W. bancrofti		1-70+ yrs	1.1	1	95				1.8	9	501					4									6	NO	YES	NO	YES	NO	NO		2012	3	Pre MDA
30	NIGERIA	Buda	Garko	Kano	NW	11.55	8.81		LGA midpoint	Location could not be found on falling grain, Geonet, etc. Hence, LGA midpoint was used.				W. bancrofti		1-70+ yrs	2.3	1	42				0.1	13	1166					5									6	NO	YES	NO	YES	NO	NO		2012	3	Pre MDA
31	NIGERIA	Igwun River Basin		Imo	SE	5.49	7.75	Paper	Study site midpoints			1985	June 1985 - May 1986	W. bancrofti	An. gambiae, Culex pipiens	1-60+	12.8	182	1418				15.5	17						8				9				Chyluria: 9.1% male; 16.7% female. Varicose gland 17 (15.5%)	6	NO	YES	NO	YES	YES	YES	Microfilariae recorded was 110 (14.3%) for males and 72 (11.1%) for females. Chyluria was 1 (9.3%) for males and 12 (16.7%) for females. Elephantiasis was 21 (29.2%) for females. A total of 12,717 Anopheles gambiae and Culex pipiens mosquitoes were examined for microfilariae, 2832 (23.2%) were found infected. A total of 12921 microfilariae were collected from these mosquitoes. These represents a …	1988	2	Pre MDA
32	NIGERIA	Igwun River Basin		Imo	SE	5.49	7.75	Paper	Study site midpoints			1985	June 1985 - May 1986	W. bancrofti	An. gambiae s.l., Culex pipiens s.l.	0-60+ yrs	12.8	182	1418				15.5							8				9					6	NO	YES	NO	YES	YES	YES	The estimated mean annual biting rates were 5508 and 10448 for An. gambiae s.l. and C. pipiens s.l. respectively. Their mean infection rates were 21.7% for An. gambiae s.l. and 22.7% for C. pipiens s.l.; with microfilarial densities of 4.1 and 6.6. Mean annual transmission potential (ATP) of 42 and 72 were recorded for an. gambiae s.l and C. pipiens s.l. respectively.	1988	2	Pre MDA
33	NIGERIA	Eja	Obubra	Cross River	SS	6.23	8.43	Falling grain	location			2008	December 2008 - June 2009	W. bancrofti		1-80 yrs	30.3	57	188																				6	NO	YES	NO	YES	NO	NO	The overall prevalence of hydrocoele and lymphoedema for the six villages sampled were 9.7% and 2.3% respectively	2010	3	Pre MDA
34	NIGERIA	Iyamitet	Obubra	Cross River	SS	5.86	8.34	Falling grain	location			2008	December 2008 - June 2010	W. bancrofti		1-80 yrs	20.2	36	178																				6	NO	YES	NO	YES	NO	NO	The overall prevalence of hydrocoele and lymphoedema for the six villages sampled were 9.7% and 2.3% respectively	2010	3	Pre MDA
35	NIGERIA	Iyamoyong	Obubra	Cross River	SS	5.96	8.35	Falling grain	location			2008	December 2008 - June 2011	W. bancrofti		1-80 yrs	10.4	16	154																				6	NO	YES	NO	YES	NO	NO	The overall prevalence of hydrocoele and lymphoedema for the six villages sampled were 9.7% and 2.3% respectively	2010	3	Pre MDA
36	NIGERIA	Ochon	Obubra	Cross River	SS	5.93	8.44	Falling grain	location			2008	December 2008 - June 2012	W. bancrofti		1-80 yrs	11.9	12	101																				6	NO	YES	NO	YES	NO	NO	The overall prevalence of hydrocoele and lymphoedema for the six villages sampled were 9.7% and 2.3% respectively	2010	3	Pre MDA
37	NIGERIA	Ofumbongha	Obubra	Cross River	SS	6.11	8.43	Falling grain	location			2008	December 2008 - June 2013	W. bancrofti		1-80 yrs	13.3	16	120																				6	NO	YES	NO	YES	NO	NO	The overall prevalence of hydrocoele and lymphoedema for the six villages sampled were 9.7% and 2.3% respectively	2010	3	Pre MDA
38	NIGERIA	Ogada	Obubra	Cross River	SS	6.05	8.34	Falling grain	location			2008	December 2008 - June 2014	W. bancrofti		1-80 yrs	1.3	2	156																				6	NO	YES	NO	YES	NO	NO	The overall prevalence of hydrocoele and lymphoedema for the six villages sampled were 9.7% and 2.3% respectively	2010	3	Pre MDA
39	NIGERIA	north-western part of Ebonyi state		Ebonyi	SE	6.25365	8.0277		State mid point	Study sites comprised of ten communities across the state. These coordinates of these communities could not be found on falling grain, Geonet, etc. Hence, LGA midpoint was used.		2002	July 2002 - January 2003	W. bancrofti	An. gambiae, An. funestus, Culex quinquefasciatus.	0-70+ yrs	16.9	210	1243					22						28								Dermatitis 66%; Crawling sensation 57%	6	NO	YES	NO	YES	YES	YES	(1) Other clinical manifestations was tenderness of limbs (34 cases). (2) Mosquitoes werecollected by pyrethrum spray collection method. (3) Prevalence of mf in mosquitoes: An. gambiae (6.3%), An. funestus (5.1%), Culex quinquefasciatus (6.0%).	2005	3	Pre MDA
40	NIGERIA	Ado LGA	Ado LGA	Benue	NC	6.77	7.98		LGA midpoint	The study sites comprised of 7 communities situated in Ado LGA of Benue State, Nigeria. These coordinates of these communities could not be found on falling grain, Geonet, etc. Hence, LGA midpoint was used.		2009	February - November 2009	W. bancrofti		1-70+				32.6	81	248	8.5	21	248	6.4	16	248										Crawling sensation 112 (45.2%) (no. tested = 248)	7	YES	NO	YES	YES	NO	NO	The study sites comprised of 7 communities situated in Ado LGA of Benue State, Nigeria. Other clinical manifestations were Palpable nodules (17.3%), leopard skin (7.6). Number of persons who had taken ivermectin were 106 (42.7%).	2011	3	Pre MDA
41	NIGERIA	Pankshin and Akwanga LGA	Pankshin and Akwanga	Plateau and Nassarawa	NC					144 villages in Akwaanga and Pankshin LGA were studied, however the names of these villages were not stated.		1999	January 1999 - January 2000	W. bancrofti		16-40+ yrs				22.5	927	4120	12.9	531	4120														7	YES	NO	NO	YES	NO	NO	The two LGAs selected for study received mass ivermectin therapy, and were also pilot areas for a lymphatic filariasis MDA program that was launched in 2000 in an integrated fashion with the onchocerciasis program	2002	3	Post MDA
42	NIGERIA	Akwete	Awe	Nassarawa	NC	8.08	9.2	Geonames.nga.mil/Mapquest.com	location					W. bancrofti	An. gambiae s.l, An. funestus		0.5		424	13.5		474																	4	YES	YES	NO	NO	YES	YES	Started Mass Drug administration (MDA) in 2003. Total no examined by thick blood smear = 424, Total no examined by serum-based immunochromatographic tests (ICT card test) = 474.	2011	3	Pre MDA
43	NIGERIA	Akwete	Awe	Nassarawa	NC	8.08	9.2	Geonames.nga.mil/Mapquest.com	location			2007	2007	W. bancrofti	An. gambiae s.l, An. funestus		0		81	5.8		191																	4	YES	YES	NO	NO	YES	YES	Started Mass Drug administration (MDA) in 2003	2011	3	Post MDA
44	NIGERIA	Akwete	Awe	Nassarawa	NC	8.08	9.2	Geonames.nga.mil/Mapquest.com	location			2008	2008	W. bancrofti	An. gambiae s.l, An. funestus		0		45	6.6		45																	4	YES	YES	NO	NO	YES	YES	Started Mass Drug administration (MDA) in 2003	2011	3	Post MDA
45	NIGERIA	Akwete	Awe	Nassarawa	NC	8.08	9.2	Geonames.nga.mil/Mapquest.com	location			2009	2009	W. bancrofti	An. gambiae s.l, An. funestus		0		168	2.4		168																	4	YES	YES	NO	NO	YES	YES	Started Mass Drug administration (MDA) in 2003	2011	3	Post MDA
46	NIGERIA	Azara	Awe	Nassarawa	NC	8.37	9.25	Geonames.nga.mil/Mapquest.com	location					W. bancrofti	An. gambiae s.l, An. funestus		0.2		402	9.3		452																	4	YES	YES	NO	NO	YES	YES	Started Mass Drug administration (MDA) in 2003. Total no examined by thick blood smear = 402, Total no examined by serum-based immunochromatographic tests (ICT card test) = 452.	2011	3	Pre MDA
47	NIGERIA	Azara	Awe	Nassarawa	NC	8.37	9.25	Geonames.nga.mil/Mapquest.com	location			2007	2007	W. bancrofti	An. gambiae s.l, An. funestus		0		20	2.2		185																	4	YES	YES	NO	NO	YES	YES	Started Mass Drug administration (MDA) in 2003	2011	3	Post MDA
48	NIGERIA	Azara	Awe	Nassarawa	NC	8.37	9.25	Geonames.nga.mil/Mapquest.com	location			2008	2008	W. bancrofti	An. gambiae s.l, An. funestus		0		61	4.9		61																	4	YES	YES	NO	NO	YES	YES	Started Mass Drug administration (MDA) in 2003	2011	3	Post MDA
49	NIGERIA	Azara	Awe	Nassarawa	NC	8.37	9.25	Geonames.nga.mil/Mapquest.com	location			2009	2009	W. bancrofti	An. gambiae s.l, An. funestus		0		109	0.9		109																	4	YES	YES	NO	NO	YES	YES	Started Mass Drug administration (MDA) in 2003	2011	3	Post MDA
50	NIGERIA	Babale	Jos	Plateau	NC	9.91	8.87		LGA midpoint	Coordinates of the study site could not be found on falling grain, Geonet, etc. Hence, LGA midpoint was used.				W. bancrofti	An. gambiae s.l, An. funestus		0.4		261	6.4		311																	4	YES	YES	NO	NO	YES	YES	Started Mass Drug administration (MDA) in 2003. Total no examined by thick blood smear = 261, Total no examined by serum-based immunochromatographic tests (ICT card test) = 311.	2011	3	Pre MDA
51	NIGERIA	Babale	Jos	Plateau	NC	9.91	8.87		LGA midpoint	Coordinates of the study site could not be found on falling grain, Geonet, etc. Hence, LGA midpoint was used.		2007	2007	W. bancrofti	An. gambiae s.l, An. funestus		0		96	1.5		324																	4	YES	YES	NO	NO	YES	YES	Started Mass Drug administration (MDA) in 2003	2011	3	Post MDA
52	NIGERIA	Babale	Jos	Plateau	NC	9.91	8.87		LGA midpoint	Coordinates of the study site could not be found on falling grain, Geonet, etc. Hence, LGA midpoint was used.		2008	2008	W. bancrofti	An. gambiae s.l, An. funestus		0		68	1.5		68																	4	YES	YES	NO	NO	YES	YES	Started Mass Drug administration (MDA) in 2003	2011	3	Post MDA
53	NIGERIA	Dokan Tofa	Shendam	Plateau	NC	9.1	9.33	Geonames.nga.mil/Mapquest.com	location					W. bancrofti	An. gambiae s.l, An. funestus		5		419	23.5		469																	4	YES	YES	NO	NO	YES	YES	Started Mass Drug administration (MDA) in 2003. Total no examined by thick blood smear = 419, Total no examined by serum-based immunochromatographic tests (ICT card test) = 469.	2011	3	Pre MDA
54	NIGERIA	Dokan Tofa	Shendam	Plateau	NC	9.1	9.33	Geonames.nga.mil/Mapquest.com	location			2007	2007	W. bancrofti	An. gambiae s.l, An. funestus		1.3		151	14.4		277																	4	YES	YES	NO	NO	YES	YES	Started Mass Drug administration (MDA) in 2003	2011	3	Post MDA
55	NIGERIA	Dokan Tofa	Shendam	Plateau	NC	9.1	9.33	Geonames.nga.mil/Mapquest.com	location			2008	2008	W. bancrofti	An. gambiae s.l, An. funestus		0		158	8.7		158																	4	YES	YES	NO	NO	YES	YES	Started Mass Drug administration (MDA) in 2003	2011	3	Post MDA
56	NIGERIA	Dokan Tofa	Shendam	Plateau	NC	9.1	9.33	Geonames.nga.mil/Mapquest.com	location			2009	2009	W. bancrofti	An. gambiae s.l, An. funestus		0.4		223	3		223																	4	YES	YES	NO	NO	YES	YES	Started Mass Drug administration (MDA) in 2003	2011	3	Post MDA
57	NIGERIA	Gbuwhen	Akwanga	Nassarawa	NC	8.99	8.32		LGA midpoint	Coordinates of the study site could not be found on falling grain, Geonet, etc. Hence, LGA midpoint was used.				W. bancrofti	An. gambiae s.l, An. funestus		3.7		508	46.7		30																	4	YES	YES	NO	NO	YES	YES	Started Mass Drug administration (MDA) in 2000. Total no examined by thick blood smear = 508, Total no examined by serum-based immunochromatographic tests (ICT card test) = 30.	2011	3	Pre MDA
58	NIGERIA	Gbuwhen	Akwanga	Nassarawa	NC	8.99	8.32		LGA midpoint	Coordinates of the study site could not be found on falling grain, Geonet, etc. Hence, LGA midpoint was used.		2004	2004	W. bancrofti	An. gambiae s.l, An. funestus		1.8		446	5.2		446																	4	YES	YES	NO	NO	YES	YES	Started Mass Drug administration (MDA) in 1997	2011	3	Post MDA
59	NIGERIA	Gbuwhen	Akwanga	Nassarawa	NC	8.99	8.32		LGA midpoint	Coordinates of the study site could not be found on falling grain, Geonet, etc. Hence, LGA midpoint was used.		2005	2005	W. bancrofti	An. gambiae s.l, An. funestus		0.3		286	4.5		178																	4	YES	YES	NO	NO	YES	YES	Started Mass Drug administration (MDA) in 1994. Started Mass Drug administration (MDA) in 2003. Total no examined by thick blood smear = 286, Total no examined by serum-based immunochromatographic tests (ICT card test) = 178.	2011	3	Post MDA
60	NIGERIA	Gbuwhen	Akwanga	Nassarawa	NC	8.99	8.32		LGA midpoint	Coordinates of the study site could not be found on falling grain, Geonet, etc. Hence, LGA midpoint was used.		2006	2006	W. bancrofti	An. gambiae s.l, An. funestus		0.5		183	4.5		178																	4	YES	YES	NO	NO	YES	YES	Started Mass Drug administration (MDA) in 1991	2011	3	Post MDA
61	NIGERIA	Gbuwhen	Akwanga	Nassarawa	NC	8.99	8.32		LGA midpoint	Coordinates of the study site could not be found on falling grain, Geonet, etc. Hence, LGA midpoint was used.		2007	2007	W. bancrofti	An. gambiae s.l, An. funestus		0		196	6.4		282																	4	YES	YES	NO	NO	YES	YES	Started Mass Drug administration (MDA) in 1998	2011	3	Post MDA
62	NIGERIA	Gbuwhen	Akwanga	Nassarawa	NC	8.99	8.32		LGA midpoint	Coordinates of the study site could not be found on falling grain, Geonet, etc. Hence, LGA midpoint was used.		2008	2008	W. bancrofti	An. gambiae s.l, An. funestus		0		127	0		127																	4	YES	YES	NO	NO	YES	YES		2011	3	Pre MDA
63	NIGERIA	Gbuwhen	Akwanga	Nassarawa	NC	8.99	8.32		LGA midpoint	Coordinates of the study site could not be found on falling grain, Geonet, etc. Hence, LGA midpoint was used.		2009	2009	W. bancrofti	An. gambiae s.l, An. funestus		0		175	0.6		175																	4	YES	YES	NO	NO	YES	YES	Started Mass Drug administration (MDA) in 1985	2011	3	Post MDA
64	NIGERIA	Gwamlar	Kanam	Plateau	NC	9.53	10.05		LGA midpoint	Coordinates of the study site could not be found on falling grain, Geonet, etc. Hence, LGA midpoint was used.				W. bancrofti	An. gambiae s.l, An. funestus		6.7		494	58		50																	4	YES	YES	NO	NO	YES	YES	Started Mass Drug administration (MDA) in 2002. Total no examined by thick blood smear = 494, Total no examined by serum-based immunochromatographic tests (ICT card test) = 50.	2011	3	Pre MDA
65	NIGERIA	Gwamlar	Kanam	Plateau	NC	9.53	10.05		LGA midpoint	Coordinates of the study site could not be found on falling grain, Geonet, etc. Hence, LGA midpoint was used.		2006	2006	W. bancrofti	An. gambiae s.l, An. funestus		12.1		240																				4	YES	YES	NO	NO	YES	YES	Started Mass Drug administration (MDA) in 2002	2011	3	Post MDA
66	NIGERIA	Gwamlar	Kanam	Plateau	NC	9.53	10.05		LGA midpoint	Coordinates of the study site could not be found on falling grain, Geonet, etc. Hence, LGA midpoint was used.		2007	2007	W. bancrofti	An. gambiae s.l, An. funestus		1.6		128	31.5		270																	4	YES	YES	NO	NO	YES	YES	Started Mass Drug administration (MDA) in 2002. Total no examined by thick blood smear = 128, Total no examined by serum-based immunochromatographic tests (ICT card test) = 270.	2011	3	Post MDA
67	NIGERIA	Gwamlar	Kanam	Plateau	NC	9.53	10.05		LGA midpoint	Coordinates of the study site could not be found on falling grain, Geonet, etc. Hence, LGA midpoint was used.		2008	2008	W. bancrofti	An. gambiae s.l, An. funestus		5		100	17		100																	4	YES	YES	NO	NO	YES	YES	Started Mass Drug administration (MDA) in 2002	2011	3	Post MDA
68	NIGERIA	Gwamlar	Kanam	Plateau	NC	9.53	10.05		LGA midpoint	Coordinates of the study site could not be found on falling grain, Geonet, etc. Hence, LGA midpoint was used.		2009	2009	W. bancrofti	An. gambiae s.l, An. funestus		4.9		143	27.3		143																	4	YES	YES	NO	NO	YES	YES	Started Mass Drug administration (MDA) in 2002	2011	3	Post MDA
69	NIGERIA	Lankan	Pankshin	Plateau	NC	9.3	9.33	Geonames.nga.mil/Mapquest.com	location					W. bancrofti	An. gambiae s.l, An. funestus		3.3		274	47		100																	4	YES	YES	NO	NO	YES	YES	Started Mass Drug administration (MDA) in 2000. Total no examined by thick blood smear = 274, Total no examined by serum-based immunochromatographic tests (ICT card test) = 100.	2011	3	Pre MDA
70	NIGERIA	Lankan	Pankshin	Plateau	NC	9.3	9.33	Geonames.nga.mil/Mapquest.com	location			2004	2004	W. bancrofti	An. gambiae s.l, An. funestus		7.4		365	23.6		365																	4	YES	YES	NO	NO	YES	YES	Started Mass Drug administration (MDA) in 2000	2011	3	Post MDA
71	NIGERIA	Lankan	Pankshin	Plateau	NC	9.3	9.33	Geonames.nga.mil/Mapquest.com	location			2005	2005	W. bancrofti	An. gambiae s.l, An. funestus		4.5		243	19		200																	4	YES	YES	NO	NO	YES	YES	Started Mass Drug administration (MDA) in 2000. Total no examined by thick blood smear = 243, Total no examined by serum-based immunochromatographic tests (ICT card test) = 200.	2011	3	Post MDA
72	NIGERIA	Lankan	Pankshin	Plateau	NC	9.3	9.33	Geonames.nga.mil/Mapquest.com	location			2006	2006	W. bancrofti	An. gambiae s.l, An. funestus		2.5		81																				4	YES	YES	NO	NO	YES	YES	Started Mass Drug administration (MDA) in 2000	2011	3	Post MDA
73	NIGERIA	Lankan	Pankshin	Plateau	NC	9.3	9.33	Geonames.nga.mil/Mapquest.com	location			2007	2007	W. bancrofti	An. gambiae s.l, An. funestus		1.7		117	20.6		253																	4	YES	YES	NO	NO	YES	YES	Started Mass Drug administration (MDA) in 2000. Total no examined by thick blood smear = 117, Total no examined by serum-based immunochromatographic tests (ICT card test) = 253.	2011	3	Post MDA
74	NIGERIA	Lankan	Pankshin	Plateau	NC	9.3	9.33	Geonames.nga.mil/Mapquest.com	location			2008	2008	W. bancrofti	An. gambiae s.l, An. funestus		4		173	9.6		178																	4	YES	YES	NO	NO	YES	YES	Total no examined by thick blood smear = 173, Total no examined by serum-based immunochromatographic tests (ICT card test) = 178.	2011	3	Post MDA
75	NIGERIA	Lankan	Pankshin	Plateau	NC	9.3	9.33	Geonames.nga.mil/Mapquest.com	location			2009	2009	W. bancrofti	An. gambiae s.l, An. funestus		0		201	7		201																	4	YES	YES	NO	NO	YES	YES	Started Mass Drug administration (MDA) in 2000	2011	3	Post MDA
76	NIGERIA	Maiganga	Wamba	Nassarawa	NC	8.98	8.68		LGA midpoint	Coordinates of the study site could not be found on falling grain, Geonet, etc. Hence, LGA midpoint was used.				W. bancrofti	An. gambiae s.l, An. funestus		4.7		486	54		50																	4	YES	YES	NO	NO	YES	YES	Started Mass Drug administration (MDA) in 2001. Total no examined by thick blood smear = 486, Total no examined by serum-based immunochromatographic tests (ICT card test) = 50.	2011	3	Pre MDA
77	NIGERIA	Maiganga	Wamba	Nassarawa	NC	8.98	8.68		LGA midpoint	Coordinates of the study site could not be found on falling grain, Geonet, etc. Hence, LGA midpoint was used.		2005	2005	W. bancrofti	An. gambiae s.l, An. funestus		3		169	20.6		165																	4	YES	YES	NO	NO	YES	YES	Started Mass Drug administration (MDA) in 2001. Total no examined by thick blood smear = 169, Total no examined by serum-based immunochromatographic tests (ICT card test) = 165.	2011	3	Post MDA
78	NIGERIA	Maiganga	Wamba	Nassarawa	NC	8.98	8.68		LGA midpoint	Coordinates of the study site could not be found on falling grain, Geonet, etc. Hence, LGA midpoint was used.		2006	2006	W. bancrofti	An. gambiae s.l, An. funestus		5.6		126																				4	YES	YES	NO	NO	YES	YES	Started Mass Drug administration (MDA) in 2001	2011	3	Post MDA
79	NIGERIA	Maiganga	Wamba	Nassarawa	NC	8.98	8.68		LGA midpoint	Coordinates of the study site could not be found on falling grain, Geonet, etc. Hence, LGA midpoint was used.		2007	2007	W. bancrofti	An. gambiae s.l, An. funestus		0.6		158	19.2		234																	4	YES	YES	NO	NO	YES	YES	Started Mass Drug administration (MDA) in 2001. Total no examined by thick blood smear = 158, Total no examined by serum-based immunochromatographic tests (ICT card test) = 234.	2011	3	Post MDA
80	NIGERIA	Maiganga	Wamba	Nassarawa	NC	8.98	8.68		LGA midpoint	Coordinates of the study site could not be found on falling grain, Geonet, etc. Hence, LGA midpoint was used.		2008	2008	W. bancrofti	An. gambiae s.l, An. funestus		1.8		109	1.8		109																	4	YES	YES	NO	NO	YES	YES	Started Mass Drug administration (MDA) in 2001	2011	3	Post MDA
81	NIGERIA	Maiganga	Wamba	Nassarawa	NC	8.98	8.68		LGA midpoint	Coordinates of the study site could not be found on falling grain, Geonet, etc. Hence, LGA midpoint was used.		2009	2009	W. bancrofti	An. gambiae s.l, An. funestus		0.7		152	7.9		152																	4	YES	YES	NO	NO	YES	YES	Started Mass Drug administration (MDA) in 2001	2011	3	Post MDA
82	NIGERIA	Piapung	Mikang	Plateau	NC	9.01	9.5		LGA midpoint	Coordinates of the study site could not be found on falling grain, Geonet, etc. Hence, LGA midpoint was used.				W. bancrofti	An. gambiae s.l, An. funestus		9.9		403	31.8		453																	4	YES	YES	NO	NO	YES	YES	Started Mass Drug administration (MDA) in 2003. Total no examined by thick blood smear = 403, Total no examined by serum-based immunochromatographic tests (ICT card test) = 453.	2011	3	Pre MDA
83	NIGERIA	Piapung	Mikang	Plateau	NC	9.01	9.5		LGA midpoint	Coordinates of the study site could not be found on falling grain, Geonet, etc. Hence, LGA midpoint was used.		2007	2007	W. bancrofti	An. gambiae s.l, An. funestus		9.6		187	19.6		312																	4	YES	YES	NO	NO	YES	YES	Started Mass Drug administration (MDA) in 2003. Total no examined by thick blood smear = 403, Total no examined by serum-based immunochromatographic tests (ICT card test) = 453.	2011	3	Post MDA
84	NIGERIA	Piapung	Mikang	Plateau	NC	9.01	9.5		LGA midpoint	Coordinates of the study site could not be found on falling grain, Geonet, etc. Hence, LGA midpoint was used.		2008	2008	W. bancrofti	An. gambiae s.l, An. funestus					14.5		62																	4	YES	YES	NO	NO	YES	YES	Started Mass Drug administration (MDA) in 2003	2011	3	Post MDA
85	NIGERIA	Piapung	Mikang	Plateau	NC	9.01	9.5		LGA midpoint	Coordinates of the study site could not be found on falling grain, Geonet, etc. Hence, LGA midpoint was used.		2009	2009	W. bancrofti	An. gambiae s.l, An. funestus		2.1		291	7.6		291																	4	YES	YES	NO	NO	YES	YES	Started Mass Drug administration (MDA) in 2003	2011	3	Post MDA
86	NIGERIA	Seri	Kanke	Plateau	NC	9.4	9.7	Nigeria Gazetteer	location	Coordinates converted				W. bancrofti	An. gambiae s.l, An. funestus		10.6		527	62		50																	4	YES	YES	NO	NO	YES	YES	Started Mass Drug administration (MDA) in 2001. Total no examined by thick blood smear = 527, Total no examined by serum-based immunochromatographic tests (ICT card test) = 50.	2011	3	Pre MDA
87	NIGERIA	Seri	Kanke	Plateau	NC	9.4	9.7	Nigeria Gazetteer	location	Coordinates converted		2005	2005	W. bancrofti	An. gambiae s.l, An. funestus		1.6		321	13		150																	4	YES	YES	NO	NO	YES	YES	Started Mass Drug administration (MDA) in 2001. Total no examined by thick blood smear = 321, Total no examined by serum-based immunochromatographic tests (ICT card test) = 150.	2011	3	Post MDA
88	NIGERIA	Seri	Kanke	Plateau	NC	9.4	9.7	Nigeria Gazetteer	location	Coordinates converted		2006	2006	W. bancrofti	An. gambiae s.l, An. funestus		1.3		157																				4	YES	YES	NO	NO	YES	YES	Started Mass Drug administration (MDA) in 2001	2011	3	Post MDA
89	NIGERIA	Seri	Kanke	Plateau	NC	9.4	9.7	Nigeria Gazetteer	location	Coordinates converted		2007	2007	W. bancrofti	An. gambiae s.l, An. funestus		0.8		133	22.6		385																	4	YES	YES	NO	NO	YES	YES	Started Mass Drug administration (MDA) in 2001. Total no examined by thick blood smear = 133, Total no examined by serum-based immunochromatographic tests (ICT card test) = 385.	2011	3	Post MDA
90	NIGERIA	Seri	Kanke	Plateau	NC	9.4	9.7	Nigeria Gazetteer	location	Coordinates converted		2008	2008	W. bancrofti	An. gambiae s.l, An. funestus		2.7		110	8.2		110																	4	YES	YES	NO	NO	YES	YES	Started Mass Drug administration (MDA) in 2001	2011	3	Post MDA
91	NIGERIA	Seri	Kanke	Plateau	NC	9.4	9.7	Nigeria Gazetteer	location	Coordinates converted		2009	2009	W. bancrofti	An. gambiae s.l, An. funestus		0		258	10.5		258																	4	YES	YES	NO	NO	YES	YES	Started Mass Drug administration (MDA) in 2001	2011	3	Post MDA
92	NIGERIA	Amuro	Okigwe	Imo	SE	5.81	7.33		LGA midpoint				January - June	W. bancrofti		21-90 yrs	5	10	200																				1	NO	YES	NO	NO	NO	NO	Amuro community was chosen in 1986 as a pilot center that established the prevalence of Onchcerciasis in Imo State. Six years later, the community was again chosen for the initial distribution of Mectizan tablets used against the microfilaria of Onchocerciasis. The disease was reported to have almost disappeared from the community. The authors also studied the prevalence of Plasmodium falciparum.	2010	3	Pre MDA
93	NIGERIA	Okangha	Ikom	Cross River	SS	5.94	8.62	Nigeria Gazetteer	location	Coordinates converted		2000	November 2000 - March 2001	W. bancrofti		28-70 yrs											1												3	NO	NO	YES	YES	NO	NO		2003	3	Pre MDA
94	NIGERIA	Obuaghor	Bekwara	Cross River	SS	6.68	8.9		LGA midpoint	Coordinates of the study site could not be found on falling grain, Geonet, etc. Hence, LGA midpoint was used.		2000	November 2000 - March 2001	W. bancrofti		28-70 yrs											1												3	NO	NO	YES	YES	NO	NO		2003	3	Pre MDA
95	NIGERIA	Sankwala	Obanliku	Cross River	SS	6.55	9.22	Geonet	location			2000	November 2000 - March 2001	W. bancrofti		28-70 yrs											1												3	NO	NO	YES	YES	NO	NO		2003	3	Pre MDA
96	NIGERIA	Ofumbongha	Obubra	Cross River	SS	6.11	8.44	Falling grain	location			2000	November 2000 - March 2001	W. bancrofti		28-70 yrs											10												3	NO	NO	YES	YES	NO	NO		2003	3	Pre MDA
97	NIGERIA	Umuapu	Ohaji/Egbema	Imo	SE	5.4	6.83		LGA midpoint	Coordinates of the study site could not be found on falling grain, Geonet, etc. Hence, LGA midpoint was used.				W. bancrofti		20+ yrs	3	3	100																				1	NO	YES	NO	NO	NO	NO		2007	3	Pre MDA
98	NIGERIA	Obile	Ohaji/Egbema	Imo	SE	5.4	6.83		LGA midpoint	Coordinates of the study site could not be found on falling grain, Geonet, etc. Hence, LGA midpoint was used.				W. bancrofti		20+ yrs	1	1	100																				1	NO	YES	NO	NO	NO	NO		2007	3	Pre MDA
99	NIGERIA	Ohaba	Ohaji/Egbema	Imo	SE	5.4	6.83		LGA midpoint	Coordinates of the study site could not be found on falling grain, Geonet, etc. Hence, LGA midpoint was used.				W. bancrofti		20+ yrs	2	2	100																				1	NO	YES	NO	NO	NO	NO		2007	3	Pre MDA
100	NIGERIA	Obosima		Imo	SE	5.44	6.91	Geonet	location					W. bancrofti		20+ yrs	1	1	100																				1	NO	YES	NO	NO	NO	NO		2007	3	Pre MDA
101	NIGERIA	Oboama		Imo	SE	5.57	7.27	Geonet	location					W. bancrofti		20+ yrs	4	4	100																				1	NO	YES	NO	NO	NO	NO		2007	3	Pre MDA
102	NIGERIA	Umuebem	Ikeduru	Imo	SE	5.55	7.16		LGA midpoint	Coordinates of the study site could not be found on falling grain, Geonet, etc. Hence, LGA midpoint was used.				W. bancrofti		20+ yrs	4	4	100																				1	NO	YES	NO	NO	NO	NO		2007	3	Pre MDA
103	NIGERIA	Obinze	Owerri west	Imo	SE	5.41	6.96	Geonet	location					W. bancrofti		20+ yrs	4	4	100																				1	NO	YES	NO	NO	NO	NO		2007	3	Pre MDA
104	NIGERIA	Aga		Imo	SE	5.48	6.73	Geonet	location					W. bancrofti		20+ yrs	8	8	100																				1	NO	YES	NO	NO	NO	NO		2007	3	Pre MDA
105	NIGERIA	Nzorom		Imo/Anambra	SE	5.84	6.85		State mid point					W. bancrofti		20+ yrs	12	12	100																				1	NO	YES	NO	NO	NO	NO		2007	3	Pre MDA
106	NIGERIA	Ubachima	Oru East	Imo	SE	5.70558	6.96015		LGA midpoint	Coordinates of the study site could not be found on falling grain, Geonet, etc. Hence, LGA midpoint was used.				W. bancrofti		20+ yrs	7	7	100																				1	NO	YES	NO	NO	NO	NO		2007	3	Pre MDA
107	NIGERIA	Assa		Imo	SE	5.85	6.99	Geonet	location					W. bancrofti		20+ yrs	10	10	100																				1	NO	YES	NO	NO	NO	NO		2007	3	Pre MDA
108	NIGERIA	Mgbirichi		Imo	SE	5.36	6.95	Geonet	location					W. bancrofti		20+ yrs	18	18	100																				1	NO	YES	NO	NO	NO	NO		2007	3	Pre MDA
109	NIGERIA	Egbema	Ohaji/Egbema	Imo	SE	5.4	6.83		LGA midpoint	Coordinates of the study site could not be found on falling grain, Geonet, etc. Hence, LGA midpoint was used.				W. bancrofti		20+ yrs	11	11	100																				1	NO	YES	NO	NO	NO	NO		2007	3	Pre MDA
110	NIGERIA	Mmalu	Ohaji/Egbema	Imo	SE	5.4	6.83		LGA midpoint	Coordinates of the study site could not be found on falling grain, Geonet, etc. Hence, LGA midpoint was used.				W. bancrofti		20+ yrs	16	16	100																				1	NO	YES	NO	NO	NO	NO		2007	3	Pre MDA
111	NIGERIA	Nwori	Ohaji/Egbema	Imo	SE	5.4	6.83		LGA midpoint	Coordinates of the study site could not be found on falling grain, Geonet, etc. Hence, LGA midpoint was used.				W. bancrofti		20+ yrs	13	13	100																				1	NO	YES	NO	NO	NO	NO		2007	3	Pre MDA
112	NIGERIA	Orsu-Obodo	Oguta	Imo	SE	5.71	6.81		LGA midpoint	Coordinates of the study site could not be found on falling grain, Geonet, etc. Hence, LGA midpoint was used.				W. bancrofti		20+ yrs	9.1	9	99																				1	NO	YES	NO	NO	NO	NO		2007	3	Pre MDA
113	NIGERIA	Onuokiko		Imo/Anambra	SE	5.84	6.85		State mid point					W. bancrofti		20+ yrs	14	14	100																				1	NO	YES	NO	NO	NO	NO		2007	3	Pre MDA
114	NIGERIA	Nkwesi		Imo	SE	5.68	6.85	Geonet	Location					W. bancrofti		20+ yrs	9	9	100																				1	NO	YES	NO	NO	NO	NO		2007	3	Pre MDA
115	NIGERIA	Mgbela		Imo	SE	5.68	6.85	Geonet	Location					W. bancrofti		20+ yrs	15	15	100																				1	NO	YES	NO	NO	NO	NO		2007	3	Pre MDA
116	NIGERIA	Ndeogu		Imo/Anambra	SE	5.84	6.85		State mid point					W. bancrofti		20+ yrs	16	16	100																				1	NO	YES	NO	NO	NO	NO		2007	3	Pre MDA
117	NIGERIA	Edu		Imo/Anambra	SE	5.84	6.85		State mid point					W. bancrofti		20+ yrs	18	18	100																				1	NO	YES	NO	NO	NO	NO		2007	3	Pre MDA
118	NIGERIA	Awara		Imo	SE	5.35	6.77	Geonet	Location					W. bancrofti		20+ yrs	16	16	100																				1	NO	YES	NO	NO	NO	NO		2007	3	Pre MDA
119	NIGERIA	Abachaeke		Imo	SE	5.5	6.73	Geonet	Location					W. bancrofti		20+ yrs	18	18	100																				1	NO	YES	NO	NO	NO	NO		2007	3	Pre MDA
120	NIGERIA	Osse-mmahu	Oguta	Imo	SE	5.71	6.81		LGA midpoint	Coordinates of the study site could not be found on falling grain, Geonet, etc. Hence, LGA midpoint was used.				W. bancrofti		20+ yrs	30	30	100																				1	NO	YES	NO	NO	NO	NO		2007	3	Pre MDA
121	NIGERIA	Elue	Ohaji/Egbema	Imo	SE	5.71	6.81		LGA midpoint	Coordinates of the study site could not be found on falling grain, Geonet, etc. Hence, LGA midpoint was used.	Spelt as Elua			W. bancrofti		20+ yrs	20	20	100																				1	NO	YES	NO	NO	NO	NO		2007	3	Pre MDA
122	NIGERIA	Eze-Orsu	Oguta	Imo	SE	5.71	6.81		LGA midpoint	Coordinates of the study site could not be found on falling grain, Geonet, etc. Hence, LGA midpoint was used.	Spelt as Ezi Orsu			W. bancrofti		20+ yrs	13	13	100																				1	NO	YES	NO	NO	NO	NO		2007	3	Pre MDA
123	NIGERIA	Egbuoma		Imo	SE	5.71	6.81	Geonet	Location					W. bancrofti		20+ yrs	20	20	100																				1	NO	YES	NO	NO	NO	NO		2007	3	Pre MDA
124	NIGERIA	Oguta	Oguta	Imo	SE	5.71	6.81	Geonet	Location					W. bancrofti		20+ yrs	20	20	100																				1	NO	YES	NO	NO	NO	NO		2007	3	Pre MDA
125	NIGERIA	Egwe		Imo	SE	5.71	6.83	Geonet	Location					W. bancrofti		20+ yrs	24	24	100																				1	NO	YES	NO	NO	NO	NO		2007	3	Pre MDA
126	NIGERIA	Nnebukwu		Imo	SE	5.69	6.83	Geonet	Location					W. bancrofti		20+ yrs	22	22	100																				1	NO	YES	NO	NO	NO	NO		2007	3	Pre MDA
127	NIGERIA	Ezeigbo		Imo/Anambra	SE	5.84	6.85		State mid point					W. bancrofti		20+ yrs	20	20	100																				1	NO	YES	NO	NO	NO	NO		2007	3	Pre MDA
128	NIGERIA	Abaziem	Oguta	Imo	SE	5.71	6.81	Geonet	Location					W. bancrofti		20+ yrs	14	14	100																				1	NO	YES	NO	NO	NO	NO		2007	3	Pre MDA
129	NIGERIA	Obiakpu	Ohaji/Egbema	Imo	SE	5.51	6.76	Geonet	location					W. bancrofti		20+ yrs	21	21	100																				1	NO	YES	NO	NO	NO	NO		2007	3	Pre MDA
130	NIGERIA	Epie creek		Bayelsa	SS	4.94	6.28	Nigeria Gazetteer	location	Points converted		2009	June 2009 - July 2010	W. bancrofti		<10-60+ yrs	7	127	1803	11.3	203	1803	2	18	896				1.7	30	1803				0.4	4	907	Chyluria 17(0.9%) (no. tested = 1803)	5	YES	YES	NO	YES	NO	NO		2011	3	Pre MDA
131	NIGERIA	Obarike	Obi	Benue	NC	6.98	8.23		LGA midpoint	Coordinates of the study site could not be found on falling grain, Geonet, etc. Hence, LGA midpoint was used.		2006	May to August 2006	W. bancrofti						34	17	50	6	3	50	4	2	50											7	YES	NO	YES	NO	NO	NO		2007	3	Pre MDA
132	NIGERIA	Odiapa	Obi	Benue	NC	7.05	8.32	Geonet	location			2006	May to August 2006	W. bancrofti						50.8	31	61	2.46	4	61	1.64	1	61											7	YES	NO	YES	NO	NO	NO		2007	3	Pre MDA
133	NIGERIA	Ainu	Oju	Benue	NC	7.1	8.45	Geonet	location			2006	May to August 2006	W. bancrofti									7.59	6	79														7	YES	NO	YES	NO	NO	NO	Prevalence of clinical symptoms: Hydrocoele (7.59%).	2007	3	Pre MDA
134	NIGERIA	Iyeche	Oju	Benue	NC	6.83	8.36		LGA midpoint	Coordinates of the study site could not be found on falling grain, Geonet, etc. Hence, LGA midpoint was used.		2006	May to August 2006	W. bancrofti									3.94	3	76	2.63	2	76			of bancrofti or loa loa were 35 (W. bancrofti = 16 (33.5%), Loa Loa = 6 (13.3%)).Perstans also reported. Courtney 1923 also stated that 36 patients examined between 1911-1918 were affected with filariasis.								7	YES	NO	YES	NO	NO	NO	Prevalence of clinical symptoms: Hydrocoele (3.94%), Lymphoedema (2.63%)	2007	3	Pre MDA
135	NIGERIA	Umuezereokam	Owerri West	Imo	SE	5.43	6.98		LGA midpoint	Coordinates of the study site could not be found on falling grain, Geonet, etc. Hence, LGA midpoint was used.				W. bancrofti		11-80 yrs	21.5	43	200																				1	NO	YES	NO	NO	NO	NO		2011	3	Pre MDA
136	NIGERIA	Ebikoro	Owerri North	Imo	SE	5.44	7.1		LGA midpoint	Coordinates of the study site could not be found on falling grain, Geonet, etc. Hence, LGA midpoint was used.				W. bancrofti		11-80 yrs	23.5	47	200																				1	NO	YES	NO	NO	NO	NO		2011	3	Pre MDA
137	NIGERIA	Nguru	Ngor Okpala	Imo	SE	5.49	7.24	Geonet	location					W. bancrofti		11-80 yrs	28	56	200																				1	NO	YES	NO	NO	NO	NO		2011	3	Pre MDA
138	NIGERIA	Illorin, Naraguta and Ankpa		Kwara, Plateau and Kogi	NC									W. bancrofti			13.9	24	172																				1	NO	YES	NO	NO	NO	NO	No. of patients examined for clinical reasons suspected of bancrofti or Loa loa was 45 (W. bancrofti 16(35.5%) and Loa loa 6(13.3%). Perstans was also reported. 36 out patients examined between 1911-1918 were affected with filariasis.	1923	1	Pre MDA
139	NIGERIA	Benin city		Edo	SS	6.34	5.63	Geonet	Location					W. bancrofti			2.2																														1965	1	Pre MDA
140	NIGERIA	Zing LGA	Zing	Taraba	NE	8.9	11.83		LGA midpoint	Coordinates of the study site could not be found on falling grain, Geonet, etc. Hence, LGA midpoint was used.		2004	April - September 2004	W. bancrofti		9-12 yrs	47.4	178	375																				1	NO	YES	YES	NO	NO	NO	Five primary schools, Busong, Kakulu, Lama, Monkin, and Yakoko primary schools were used in this study.	2010	3	Pre MDA
141	NIGERIA	Lau LGA	Lau	Taraba	NE	9.21	11.28	Nigeria Gazetteer	location	Coordinates converted				W. bancrofti		<10-50 +yrs	26.4		387							22.2	86	387		73	387	2.58	10	387	0.77	3	387		6	NO	YES	YES	YES	NO	NO	other clinical reported is acute dermatolymphangioadenitis (ADLA)	2010	3	Pre MDA
142	NIGERIA	Yorro LGA	Yorro	Taraba	NE	8.71	11.62	Nigeria Gazetteer	LGA midpoint	Coordinates converted				W. bancrofti		<10-50 +yrs	28.2		381							17.2	66	383		35	383	3.9	15	383	0	0	383		6	NO	YES	YES	YES	NO	NO	other clinical reported is acute dermatolymphangioadenitis (ADLA)	2010	3	Pre MDA
143	NIGERIA	Zing LGA	Zing	Taraba	NE	8.9	11.83		LGA midpoint					W. bancrofti		<10-50 +yrs			271							22.6	59	261		21	261	1.5	4	261	1.5	4	261		6	NO	YES	YES	YES	NO	NO	other clinical reported is acute dermatolymphangioadenitis (ADLA)	2010	3	Pre MDA
144	NIGERIA	Plateau and Nassarawa	Plateau and Nassarawa	Plateau and Nassarawa	NC	8.95	8.92		State mid point	The study sites comprised of several communities in Plateau and Nassarawa States. However, the names of the communitisties were not stated, hence the state midpoint was used.				W. bancrofti									7.69	168	2185	1.09		4110											3	NO	NO	YES	YES	NO	NO		2008	3	Post MDA
145	NIGERIA	Plateau and Nassarawa	Plateau and Nassarawa	Plateau and Nassarawa	NC	8.95	8.92		State mid point	The study sites comprised of several communities in Plateau and Nassarawa States. However, the names of the communitisties were not stated, hence the state midpoint was used.				W. bancrofti									8.37		1350	0.98		2550											3	NO	NO	YES	YES	NO	NO		2008	3	Post MDA
146	NIGERIA	Idomi	Yakurr	Cross River	SS	5.76	8.09	Falling grain	Location			2009	March - August 2009	W. bancrofti		1-80 yrs	4.1	9	221																				6	NO	YES	NO	YES	NO	NO	The study communities are The African Programme for Onchocerciasis Control (APOC) Community Directed Treatment with Ivermectin (CDTi) communities, and have been receiving treatment since 1995. They have a therapeutic coverage of over 80 %.	2012	3	Pre MDA
147	NIGERIA	Ijom	Yakurr	Cross River	SS	5.79	8	Falling grain	Location			2009	March - August 2009	W. bancrofti		1-80 yrs	6.6	10	151																				6	NO	YES	NO	YES	NO	NO	The study communities are The African Programme for Onchocerciasis Control (APOC) Community Directed Treatment with Ivermectin (CDTi) communities, and have been receiving treatment since 1995. They have a therapeutic coverage of over 80 %.	2012	3	Pre MDA
148	NIGERIA	Lepkankom	Yakurr	Cross River	SS							2009	March - August 2009	W. bancrofti		1-80 yrs	5.8	13	224																				6	NO	YES	NO	YES	NO	NO	The study communities are The African Programme for Onchocerciasis Control (APOC) Community Directed Treatment with Ivermectin (CDTi) communities, and have been receiving treatment since 1995. They have a therapeutic coverage of over 80 %.	2012	3	Pre MDA
149	NIGERIA	Ntankpo	Yakurr	Cross River	SS							2009	March - August 2009	W. bancrofti		1-80 yrs	8.5	16	189																				6	NO	YES	NO	YES	NO	NO	The study communities are The African Programme for Onchocerciasis Control (APOC) Community Directed Treatment with Ivermectin (CDTi) communities, and have been receiving treatment since 1995. They have a therapeutic coverage of over 80 %.	2012	3	Pre MDA
150	NIGERIA	Jarawa river valley		Bauchi	NE	10.14	9.18	Nigeria Gazetteer	location	Co-ordinates converted		1984	March 1984 - April 1987	W. bancrofti		0-50+ yrs	1.8	17	940					11			8			2									6	NO	YES	NO	YES	NO	NO	Mixed infection with Mansonella perstans, (6.8%) and Loa loa (2.1%).	1991	2	Pre MDA
151	NIGERIA	Amassoma		Bayelsa	SS	4.97	6.11	Geonet	location			2006	March 2006 - April 2007	W. bancrofti	An. gambiae, An. funestus, C. quinquefasciatus	1-70 yr	28.9	80	780																				1	NO	YES	YES	NO	YES	YES	Mixed infection with L. loa (27.1%); Onchocerca volvolus (0.3%); and M. perstans (43.8%). Entomological survey and mosquito disection showed that three species of mosquitoes were infected with microfilariae. The frequencies were: Anopheles gambiae 11 (9.5%), An. funestus 1 (6.6%) and Culex quinquefestus 4 (4.1%). Overall infection of the mosquitoes was 16(5.5%).	2009	3	Pre MDA
152	NIGERIA	Upper Imo Basin		Imo	SE	5.4	6.83		Study site midpoint					W. bancrofti		1-10+ yrs	4.3	43	1010																				1	NO	YES	NO	NO	NO	NO	Mixed infection with L. loa Onchocerca volvolus, and M. perstans.	2011	3	Pre MDA
153	NIGERIA	Lower Imo Basin		Imo	SE	5.43	7.25		Study site midpoint					W. bancrofti		1-10+ yrs	6.7	100	1486																				1	NO	YES	NO	NO	NO	NO	Mixed infection with L. loa Onchocerca volvolus, and M. perstans.	2011	3	Pre MDA
154	NIGERIA	Dass	Dass	Bauchi	NE	10	9.48		LGA midpoint	The study sites comprised of several communities situated in Dass LGA of Bauchi State. These coordinates of these communities could not be found on falling grain, Geonet, etc. Hence, LGA midpoint was used.				W. bancrofti		0-70+ yrs	1.4	23	1638																				6	NO	YES	NO	YES	NO	NO	Mixed infection with L. loa (0.75%) Onchocerca volvolus (14.9%), and M. perstans (1.8%). Few clinical signs such as pruritis, hydrocoele, limb elephantiasis and hyperaemia were encountered	2003	3	Pre MDA
155	NIGERIA	Malumfashi district		Katsina	NW	11.79	7.62	Nigeria Gazetteer	location	Co-ordinates converted				W. bancrofti		<5-55+	22.6		257																				6	NO	YES	YES	YES	NO	NO	(1) Mixed infection with Dipetanonema perstans. (2) Clinical symptoms reported were lymphagitis, genital invovement and breast enlargement. (3) Mosquitoes found infected were An. funestus (5.7%) and An. gambiae (3.3%). (4) The study area was made up of 23 villages in Maumfashi district.	1982	2	Pre MDA
156	NIGERIA	Mutum biu District		Taraba	NE	8.63	10.77	Geonet	location					W. bancrofti		1-60+	10.8	276	2552				20.8	37															6	NO	YES	NO	YES	NO	NO	(1) Prevalence of elephantiasis was 20.7%. (2) Mixed infection with L. loa (2%) Onchocerca volvolus (10.5%), and M. perstans (11.1%). (3) (The syudy sites comprised of 9 communities in Mutum biu districts	1992	2	Pre MDA
157	NIGERIA	Opobo		Rivers	SS	4.51	7.54	Geonet	location					W. bancrofti		1 - 70+ yrs	42.9	15	345																				6	NO	YES	NO	YES	NO	NO	Mixed infection with L. loa (25.7%) and M. perstans (31.4%). Chronic sypmtoms such as Chyluria, hydrocoele and elephantiasis was associated with W. bancrofti. Calabar swellings was associated with Loa loa.	1986	2	Pre MDA
158	NIGERIA	Degema		Rivers	SS	4.75	6.77	Geonet	location					W. bancrofti		1 - 70+ yrs	26.9	7	310																				6	NO	YES	NO	YES	NO	NO	Mixed infection with L. loa (26.9%) and M. perstans (46.2%). Chronic sypmtoms such as Chyluria, hydrocoele and elephantiasis was associated with W. bancrofti. Calabar swellings was associated with Loa loa.	1986	2	Pre MDA
159	NIGERIA	Ahoada		Rivers	SS	5.07	6.65	Geonet	location					W. bancrofti		1 - 70+ yrs	11.4	8	360																				6	NO	YES	NO	YES	NO	NO	Mixed infection with L. loa (14.3%) Onchocerca volvolus (20%), and M. perstans (54.2%). Chronic sypmtoms such as Chyluria, hydrocoele and elephantiasis was associated with W. bancrofti. Calabar swellings was associated with Loa loa.	1986	2	Pre MDA
160	NIGERIA	Okrika-Eleme		Rivers	SS	4.74	7.08	Geonet	location					W. bancrofti		1 - 70+ yrs	33.3	15	336																				6	NO	YES	NO	YES	NO	NO	Mixed infection with L. loa (17.8%), O.volvulus (4.5%) and M. perstans (44.4%). Chronic sypmtoms such as Chyluria, hydrocoele and elephantiasis was associated with W. bancrofti. Calabar swellings was associated with Loa loa.	1986	2	Pre MDA
161	NIGERIA	north-western zone of Bauchi		Bauchi	NE	10.76	9.99		State mid point	Author stated that the studied was carried out in the north western zone of bauchi. The location could not be traced hence the state midpoint was used.				W. bancrofti		0 - 70+	1.4	22	1536				18.5	10	1536				3.7	2	1536	14.8	8	1536				Pruritis (37%); Hernia (3.7%); Eye itching (11.1%); Hyperaemia (3.7%)	6	NO	YES	NO	YES	NO	NO	Other clinical manifestations observed were: Pruritis (37.0%); Herniaa (3.7%);Hyperaemia (3.7%). Coordinate of first-order administrative division of Bauchi state was used.	1994	2	Pre MDA
162	NIGERIA	Igwun River Basin		Imo	SE	5.49	7.75		Study site midpoint					W. bancrofti		1-70+ yrs	9																						6	NO	YES	NO	YES	YES	NO		1988	2	Pre MDA
163	NIGERIA	Jos North	Jos North	Plateau	NC	9.91	8.87		LGA midpoint	The communities sampled in the LGA was not listed. Hence the LGA mid point was used				W. bancrofti		3+ yrs				0.19		1056																	4	YES	YES	NO	NO	NO	NO	8 MDA rounds before survey.	2012	3	Post MDA
164	NIGERIA	Jos South	Jos South	Plateau	NC	9.72	8.79		LGA midpoint	The communities sampled in the LGA was not listed. Hence the LGA mid point was used				W. bancrofti		3+ yrs				0.56		1140																	4	YES	YES	NO	NO	NO	NO	7 MDA rounds before survey.	2012	3	Post MDA
165	NIGERIA	Langtang South	Langtang South	Plateau	NC	8.58	9.81		LGA midpoint	The communities sampled in the LGA was not listed. Hence the LGA mid point was used				W. bancrofti		3+ yrs				0.62		1235																	4	YES	YES	NO	NO	NO	NO	7 MDA rounds before survey.	2012	3	Post MDA
166	NIGERIA	Jos East	Jos East	Plateau	NC	9.87	9.07		LGA midpoint	The communities sampled in the LGA was not listed. Hence the LGA mid point was used				W. bancrofti		3+ yrs				0.76		1377																	4	YES	YES	NO	NO	NO	NO	7 MDA rounds before survey.Ivermectin MDA for Onchocerciasis 1992-1999.	2012	3	Post MDA
167	NIGERIA	Bokkos	Bokkos	Plateau	NC	9.21	8.9		LGA midpoint	The communities sampled in the LGA was not listed. Hence the LGA mid point was used				W. bancrofti		3+ yrs				1.09		1755																	4	YES	YES	NO	NO	NO	NO	7 MDA rounds before survey. Ivermectin MDA for Onchocerciasis 1992-1999.	2012	3	Post MDA
168	NIGERIA	Bassa	Bassa	Plateau	NC	10.07	8.78		LGA midpoint	The communities sampled in the LGA was not listed. Hence the LGA mid point was used				W. bancrofti		3+ yrs				1.11		1331																	4	YES	YES	NO	NO	NO	NO	6 MDA rounds before survey. Ivermectin MDA for Onchocerciasis 1992-1999.	2012	3	Post MDA
169	NIGERIA	Barkin Ladi	Barkin Ladi	Plateau	NC	9.56	8.91		LGA midpoint	The communities sampled in the LGA was not listed. Hence the LGA mid point was used				W. bancrofti		3+ yrs				1.74		947																	4	YES	YES	NO	NO	NO	NO	6 MDA rounds before survey.	2012	3	Post MDA
170	NIGERIA	Quaanpan	Quaanpan	Plateau	NC	8.74	9.13		LGA midpoint	The communities sampled in the LGA was not listed. Hence the LGA mid point was used				W. bancrofti		3+ yrs				2.73		1379																	4	YES	YES	NO	NO	NO	NO	6 MDA rounds before survey.	2012	3	Post MDA
171	NIGERIA	Riyom	Riyom	Plateau	NC	9.53	8.69		LGA midpoint	The communities sampled in the LGA was not listed. Hence the LGA mid point was used				W. bancrofti		3+ yrs				2.74		1249																	4	YES	YES	NO	NO	NO	NO	6 MDA rounds before survey.	2012	3	Post MDA
172	NIGERIA	Mangu	Mangu	Plateau	NC	9.4	9.15		LGA midpoint	The communities sampled in the LGA was not listed. Hence the LGA mid point was used				W. bancrofti		3+ yrs				3.19		1450																	4	YES	YES	NO	NO	NO	NO	6 MDA rounds before survey.	2012	3	Post MDA
173	NIGERIA	Langtang North	Langtang North	Plateau	NC	9.09	9.78		LGA midpoint	The communities sampled in the LGA was not listed. Hence the LGA mid point was used				W. bancrofti		3+ yrs				2.91		1480																	4	YES	YES	NO	NO	NO	NO	6 MDA rounds before survey.	2012	3	Post MDA
174	NIGERIA	Pankshin	Pankshin	Plateau	NC	9.26	9.4		LGA midpoint	The communities sampled in the LGA was not listed. Hence the LGA mid point was used				W. bancrofti		3+ yrs				3.87		1338																	4	YES	YES	NO	NO	NO	NO	6 MDA rounds before survey. Ivermectin MDA for Onchocerciasis 1992-1999.	2012	3	Post MDA
175	NIGERIA	Wase	Wase	Plateau	NC	9.05	10.23		LGA midpoint	The communities sampled in the LGA was not listed. Hence the LGA mid point was used				W. bancrofti		3+ yrs				5.69		1018																	4	YES	YES	NO	NO	NO	NO	6 MDA rounds before survey.	2012	3	Post MDA
176	NIGERIA	Shendam	Shendam	Plateau	NC	8.7	9.5		LGA midpoint	The communities sampled in the LGA was not listed. Hence the LGA mid point was used				W. bancrofti		3+ yrs				5.7		1231																	4	YES	YES	NO	NO	NO	NO	5 MDA rounds before survey.	2012	3	Post MDA
177	NIGERIA	Kanke	Kanke	Plateau	NC	9.4	9.58		LGA midpoint	The communities sampled in the LGA was not listed. Hence the LGA mid point was used				W. bancrofti		3+ yrs				14.1		1306																	4	YES	YES	NO	NO	NO	NO	5 MDA rounds before survey. Ivermectin MDA for Onchocerciasis 1992-1999.	2012	3	Post MDA
178	NIGERIA	Mikang	Mikang	Plateau	NC	9.01	9.57		LGA midpoint	The communities sampled in the LGA was not listed. Hence the LGA mid point was used				W. bancrofti		3+ yrs				14.7		1086																	4	YES	YES	NO	NO	NO	NO	5 MDA rounds before survey.	2012	3	Post MDA
179	NIGERIA	Kanam	Kanam	Plateau	NC	9.53	10.05		LGA midpoint	The communities sampled in the LGA was not listed. Hence the LGA mid point was used				W. bancrofti		3+ yrs				14.8		1088																	4	YES	YES	NO	NO	NO	NO	5 MDA rounds before survey.	2012	3	Post MDA
180	NIGERIA	Keffi	Keffi	Nassarawa	NC	8.83	7.82		LGA midpoint	The communities sampled in the LGA was not listed. Hence the LGA mid point was used				W. bancrofti		3+ yrs				0.42		1485																	4	YES	YES	NO	NO	NO	NO	8 MDA rounds before survey.	2012	3	Post MDA
181	NIGERIA	Kokona	Kokona	Nassarawa	NC	8.83	8.05		LGA midpoint	The communities sampled in the LGA was not listed. Hence the LGA mid point was used				W. bancrofti		3+ yrs				0.72		1178																	4	YES	YES	NO	NO	NO	NO	7 MDA rounds before survey. Ivermectin MDA for Onchocerciasis 1992-1999.	2012	3	Post MDA
182	NIGERIA	Karu	Karu	Nassarawa	NC	9.03	7.77		LGA midpoint	The communities sampled in the LGA was not listed. Hence the LGA mid point was used				W. bancrofti		3+ yrs				1.2		1267																	4	YES	YES	NO	NO	NO	NO	7 MDA rounds before survey. ivermectin MDA for Onchocerciasis 1992-1999.	2012	3	Post MDA
183	NIGERIA	Keana	Keana	Nassarawa	NC	8.17	8.77		LGA midpoint	The communities sampled in the LGA was not listed. Hence the LGA mid point was used				W. bancrofti		3+ yrs				1.29		1207																	4	YES	YES	NO	NO	NO	NO	7 MDA rounds before survey.	2012	3	Post MDA
184	NIGERIA	Nassarawa Eggon	Nassarawa Eggon	Nassarawa	NC	8.74	8.42		LGA midpoint	The communities sampled in the LGA was not listed. Hence the LGA mid point was used				W. bancrofti		3+ yrs				1.62		1144																	4	YES	YES	NO	NO	NO	NO	7 MDA rounds before survey. Ivermectin MDA for Onchocerciasis 1992-1999.	2012	3	Post MDA
185	NIGERIA	Toto	Toto	Nassarawa	NC	8.24	7.2		LGA midpoint	The communities sampled in the LGA was not listed. Hence the LGA mid point was used				W. bancrofti		3+ yrs				1.84		1080																	4	YES	YES	NO	NO	NO	NO	7 MDA rounds before survey. Ivermectin MDA for Onchocerciasis 1992-1999.	2012	3	Post MDA
186	NIGERIA	Wamba	Wamba	Nassarawa	NC	8.98	8.68		LGA midpoint	The communities sampled in the LGA was not listed. Hence the LGA mid point was used				W. bancrofti		3+ yrs				1.96		1224																	4	YES	YES	NO	NO	NO	NO	6 MDA rounds before survey.Ivermectin MDA for Onchocerciasis 1992-1999.	2012	3	Post MDA
187	NIGERIA	Awe	Awe	Nassarawa	NC	8.25	9.22		LGA midpoint	The communities sampled in the LGA was not listed. Hence the LGA mid point was used				W. bancrofti		3+ yrs				2.07		1085																	4	YES	YES	NO	NO	NO	NO	6 MDA rounds before survey.	2012	3	Post MDA
188	NIGERIA	Lafia	Lafia	Nassarawa	NC	8.64	8.7		LGA midpoint	The communities sampled in the LGA was not listed. Hence the LGA mid point was used				W. bancrofti		3+ yrs				2.43		1013																	4	YES	YES	NO	NO	NO	NO	6 MDA rounds before survey. ivermectin MDA for Onchocerciasis 1992-1999.	2012	3	Post MDA
189	NIGERIA	Nassarawa	Nassarawa	Nassarawa	NC	8.33	7.77		LGA midpoint	The communities sampled in the LGA was not listed. Hence the LGA mid point was used				W. bancrofti		3+ yrs				2.84		1051																	4	YES	YES	NO	NO	NO	NO	6 MDA rounds before survey.	2012	3	Post MDA
190	NIGERIA	Obi	Obi	Nassarawa	NC	8.35	8.73		LGA midpoint	The communities sampled in the LGA was not listed. Hence the LGA mid point was used				W. bancrofti		3+ yrs				3.03		1224																	4	YES	YES	NO	NO	NO	NO	6 MDA rounds before survey.	2012	3	Post MDA
191	NIGERIA	Akwanga	Akwanga	Nassarawa	NC	8.99	8.33		LGA midpoint	The communities sampled in the LGA was not listed. Hence the LGA mid point was used				W. bancrofti		3+ yrs				3.19		1189																	4	YES	YES	NO	NO	NO	NO	6 MDA rounds before survey. Ivermectin MDA for Onchocerciasis 1992-1999.	2012	3	Post MDA
192	NIGERIA	Doma	Doma	Nassarawa	NC	8.16	8.28		LGA midpoint	The communities sampled in the LGA was not listed. Hence the LGA mid point was used				W. bancrofti		3+ yrs				4.72		1068																	4	YES	YES	NO	NO	NO	NO	5 MDA rounds before survey.	2012	3	Post MDA
193	NIGERIA	Karu	Karu	Nassarawa	NC	9.03	7.77		LGA midpoint	The communities sampled in the LGA was not listed. Hence the LGA mid point was used		1999	1999-2000	W. bancrofti						21		50-100																	4	YES	YES	NO	NO	YES	YES	Mapping exercise data for MDA	2011	3	Pre MDA
194	NIGERIA	Wamba	Wamba	Nassarawa	NC	8.98	8.68		LGA midpoint	The communities sampled in the LGA was not listed. Hence the LGA mid point was used		1999	1999-2000	W. bancrofti						34		50-100																	4	YES	YES	NO	NO	YES	YES	Mapping exercise data for MDA	2011	3	Pre MDA
195	NIGERIA	Keffi	Keffi	Nassarawa	NC	8.83	7.82		LGA midpoint	The communities sampled in the LGA was not listed. Hence the LGA mid point was used		1999	1999-2000	W. bancrofti						11		50-100																	4	YES	YES	NO	NO	YES	YES	Mapping exercise data for MDA	2011	3	Pre MDA
196	NIGERIA	Lafia	Lafia	Nassarawa	NC	8.64	8.7		LGA midpoint	The communities sampled in the LGA was not listed. Hence the LGA mid point was used		1999	1999-2000	W. bancrofti						34		50-100																	4	YES	YES	NO	NO	YES	YES	Mapping exercise data for MDA	2011	3	Pre MDA
197	NIGERIA	Toto	Toto	Nassarawa	NC	8.24	7.2		LGA midpoint	The communities sampled in the LGA was not listed. Hence the LGA mid point was used		1999	1999-2000	W. bancrofti						13		50-100																	4	YES	YES	NO	NO	YES	YES	Mapping exercise data for MDA	2011	3	Pre MDA
198	NIGERIA	Obi	Obi	Nassarawa	NC	8.35	8.73		LGA midpoint	The communities sampled in the LGA was not listed. Hence the LGA mid point was used		1999	1999-2000	W. bancrofti						38		50-100																	4	YES	YES	NO	NO	YES	YES	Mapping exercise data for MDA	2011	3	Pre MDA
199	NIGERIA	Nassarawa	Nassarawa	Nassarawa	NC	8.33	7.78		LGA midpoint	The communities sampled in the LGA was not listed. Hence the LGA mid point was used		1999	1999-2000	W. bancrofti						10		50-100																	4	YES	YES	NO	NO	YES	YES	Mapping exercise data for MDA	2011	3	Pre MDA
200	NIGERIA	Keana	Keana	Nassarawa	NC	8.17	8.77		LGA midpoint	The communities sampled in the LGA was not listed. Hence the LGA mid point was used		1999	1999-2000	W. bancrofti						14		50-100																	4	YES	YES	NO	NO	YES	YES	Mapping exercise data for MDA	2011	3	Pre MDA
201	NIGERIA	Doma	Doma	Nassarawa	NC	8.16	8.28		LGA midpoint	The communities sampled in the LGA was not listed. Hence the LGA mid point was used		1999	1999-2000	W. bancrofti						34		50-100																	4	YES	YES	NO	NO	YES	YES	Mapping exercise data for MDA	2011	3	Pre MDA
202	NIGERIA	Awe	Awe	Nassarawa	NC	8.25	9.22		LGA midpoint	The communities sampled in the LGA was not listed. Hence the LGA mid point was used		1999	1999-2000	W. bancrofti						8		50-100																	4	YES	YES	NO	NO	YES	YES	Mapping exercise data for MDA	2011	3	Pre MDA
203	NIGERIA	Kokona	Kokona	Nassarawa	NC	8.83	8.05		LGA midpoint	The communities sampled in the LGA was not listed. Hence the LGA mid point was used		1999	1999-2000	W. bancrofti						9		50-100																	4	YES	YES	NO	NO	YES	YES	Mapping exercise data for MDA	2011	3	Pre MDA
204	NIGERIA	Nassarawa Eggon	Nassarawa Eggon	Nassarawa	NC	8.74	9.13		LGA midpoint	The communities sampled in the LGA was not listed. Hence the LGA mid point was used		1999	1999-2000	W. bancrofti						25		50-100																	4	YES	YES	NO	NO	YES	YES	Mapping exercise data for MDA	2011	3	Pre MDA
205	NIGERIA	Akwanga	Akwanga	Nassarawa	NC	8.99	8.33		LGA midpoint	The communities sampled in the LGA was not listed. Hence the LGA mid point was used		1999	1999-2000	W. bancrofti						29		50-100																	4	YES	YES	NO	NO	YES	YES	Mapping exercise data for MDA	2011	3	Pre MDA
206	NIGERIA	Riyom	Riyom	Plateau	NC	9.53	8.69		LGA midpoint	The communities sampled in the LGA was not listed. Hence the LGA mid point was used		1999	1999-2000	W. bancrofti						19		50-100																	4	YES	YES	NO	NO	YES	YES	Mapping exercise data for MDA	2011	3	Pre MDA
207	NIGERIA	Quaanpan	Quaanpan	Plateau	NC	8.74	9.13		LGA midpoint	The communities sampled in the LGA was not listed. Hence the LGA mid point was used		1999	1999-2000	W. bancrofti						32		50-100																	4	YES	YES	NO	NO	YES	YES	Mapping exercise data for MDA	2011	3	Pre MDA
208	NIGERIA	Shendam	Shendam	Plateau	NC	8.7	9.5		LGA midpoint	The communities sampled in the LGA was not listed. Hence the LGA mid point was used		1999	1999-2000	W. bancrofti						22		50-100																	4	YES	YES	NO	NO	YES	YES	Mapping exercise data for MDA	2011	3	Pre MDA
209	NIGERIA	Bokkos	Bokkos	Plateau	NC	9.21	8.9		LGA midpoint	The communities sampled in the LGA was not listed. Hence the LGA mid point was used		1999	1999-2000	W. bancrofti						11		50-100																	4	YES	YES	NO	NO	YES	YES	Mapping exercise data for MDA	2011	3	Pre MDA
210	NIGERIA	Barkin Ladi	Barkin Ladi	Plateau	NC	9.56	8.91		LGA midpoint	The communities sampled in the LGA was not listed. Hence the LGA mid point was used		1999	1999-2000	W. bancrofti						18		50-100																	4	YES	YES	NO	NO	YES	YES	Mapping exercise data for MDA	2011	3	Pre MDA
211	NIGERIA	Jos South	Jos South	Plateau	NC	9.72	8.79		LGA midpoint	The communities sampled in the LGA was not listed. Hence the LGA mid point was used		1999	1999-2000	W. bancrofti						11		50-100																	4	YES	YES	NO	NO	YES	YES	Mapping exercise data for MDA	2011	3	Pre MDA
212	NIGERIA	Jos East	Jos East	Plateau	NC	9.87	9.07		LGA midpoint	The communities sampled in the LGA was not listed. Hence the LGA mid point was used		1999	1999-2000	W. bancrofti						16		50-100																	4	YES	YES	NO	NO	YES	YES	Mapping exercise data for MDA	2011	3	Pre MDA
213	NIGERIA	Bassa	Bassa	Plateau	NC	10.07	8.78		LGA midpoint	The communities sampled in the LGA was not listed. Hence the LGA mid point was used		1999	1999-2000	W. bancrofti						15		50-100																	4	YES	YES	NO	NO	YES	YES	Mapping exercise data for MDA	2011	3	Pre MDA
214	NIGERIA	Mangu	Mangu	Plateau	NC	9.4	9.1		LGA midpoint	The communities sampled in the LGA was not listed. Hence the LGA mid point was used		1999	1999-2000	W. bancrofti						27		50-100																	4	YES	YES	NO	NO	YES	YES	Mapping exercise data for MDA	2011	3	Pre MDA
215	NIGERIA	Pankshin	Pankshin	Plateau	NC	9.26	9.4		LGA midpoint	The communities sampled in the LGA was not listed. Hence the LGA mid point was used		1999	1999-2000	W. bancrofti						41		50-100																	4	YES	YES	NO	NO	YES	YES	Mapping exercise data for MDA	2011	3	Pre MDA
216	NIGERIA	Kanke	Kanke	Plateau	NC	9.4	9.58		LGA midpoint	The communities sampled in the LGA was not listed. Hence the LGA mid point was used		1999	1999-2000	W. bancrofti						58		50-100																	4	YES	YES	NO	NO	YES	YES	Mapping exercise data for MDA	2011	3	Pre MDA
217	NIGERIA	Kanam	Kanam	Plateau	NC	9.53	10.05		LGA midpoint	The communities sampled in the LGA was not listed. Hence the LGA mid point was used		1999	1999-2000	W. bancrofti						44		50-100																	4	YES	YES	NO	NO	YES	YES	Mapping exercise data for MDA	2011	3	Pre MDA
218	NIGERIA	Langtang South	Langtang South	Plateau	NC	8.58	9.81		LGA midpoint	The communities sampled in the LGA was not listed. Hence the LGA mid point was used		1999	1999-2000	W. bancrofti						20		50-100																	4	YES	YES	NO	NO	YES	YES	Mapping exercise data for MDA	2011	3	Pre MDA
219	NIGERIA	Langtang North	Langtang North	Plateau	NC	9.09	9.78		LGA midpoint	The communities sampled in the LGA was not listed. Hence the LGA mid point was used		1999	1999-2000	W. bancrofti						19		50-100																	4	YES	YES	NO	NO	YES	YES	Mapping exercise data for MDA	2011	3	Pre MDA
220	NIGERIA	Mikang	Mikang	Plateau	NC	9.01	9.57		LGA midpoint	The communities sampled in the LGA was not listed. Hence the LGA mid point was used		1999	1999-2000	W. bancrofti						25		50-100																	4	YES	YES	NO	NO	YES	YES	Mapping exercise data for MDA	2011	3	Pre MDA
221	NIGERIA	Wase	Wase	Plateau	NC	9.05	10.23		LGA midpoint	The communities sampled in the LGA was not listed. Hence the LGA mid point was used		1999	1999-2000	W. bancrofti						24		50-100																	4	YES	YES	NO	NO	YES	YES	Mapping exercise data for MDA	2011	3	Pre MDA
222	NIGERIA	Jos North	Jos North	Plateau	NC	9.91	8.87		LGA midpoint	The communities sampled in the LGA was not listed. Hence the LGA mid point was used		1999	1999-2000	W. bancrofti						4		50-100																	4	YES	YES	NO	NO	YES	YES	Mapping exercise data for MDA	2011	3	Pre MDA
223	NIGERIA	Oraeri	Aguata	Anambra	SE	5.98	7.05		LGA midpoint					W. bancrofti			18.8																														2000	2	Pre MDA
224	NIGERIA	Agunu	Kachia LGA	Kaduna	NW	10.08	7.88	Falling grain	location					W. bancrofti		5-70+ yrs				10	34	341																	2	YES	NO	NO	NO	NO	NO	W. bancrofti-specific IgG4 antibodies measured in ELISAs	2003	3	Pre MDA
225	NIGERIA	UCH, Ibadan		Oyo	SW	7.39	3.9	Geonet	Location			1957	April 1957-April 1958	W. bancrofti			3.39	31	915																				1	NO	YES	NO	NO	NO	NO	Patients analysed were those seen at UCH between 1957 and 1958	1959	1	Pre MDA
226	NIGERIA	Jos		Plateau	NC	9.92	8.9	Falling grain	Location			2003	July - Aug 2003	W. bancrofti		18+ yrs				6.1	6	98																	7	YES	NO	YES	YES	NO	NO	Based on hospital surveillance	2006	3	Pre MDA
227	NIGERIA	Sowo		Ogun	SW	6.76	3.66	Falling grain	Location			2007	2007	W. bancrofti		1969-10-01	17	54	317				10.5	8	76				11.8	9	76							Dermatitis 28.9%; Crawling sensation 23.7%; Tenderness of limbs 17.1%.	6	NO	YES	NO	YES	NO	NO		2010	3	Pre MDA
228	NIGERIA		Efon Alaye	Ekiti	SW	7.65	4.92	Geonet	location					W. bancrofti			1.24																								YES					Prevalence of mf in sentinel sites (Programmatic data)			Pre MDA
229	NIGERIA		Ifedero	Ondo	SW	7.37	5.09		LGA midpoint					W. bancrofti			3.07																								YES					Prevalence of mf in sentinel sites (Programmatic data)			Pre MDA
230	NIGERIA		Ose	Ondo	SW	7.06	5.72		LGA midpoint					W. bancrofti			10.8																								YES					Prevalence of mf in sentinel sites (Programmatic data)			Pre MDA
231	NIGERIA		Irele	Ondo	SW	6.524	4.984		LGA midpoint					W. bancrofti			2.87																								YES					Prevalence of mf in sentinel sites (Programmatic data)			Pre MDA
232	NIGERIA		Ila	Osun	SW	7.977	4.901		LGA midpoint					W. bancrofti			1.81																								YES					Prevalence of mf in sentinel sites (Programmatic data)			Pre MDA
233	NIGERIA		Lau	Taraba	NE	9.174	11.521		LGA midpoint					W. bancrofti			21.08																								YES					Prevalence of mf in sentinel sites (Programmatic data)			Pre MDA
234	NIGERIA		Donga	Taraba	NE	7.682	10.281		LGA midpoint					W. bancrofti			19.37																								YES					Prevalence of mf in sentinel sites (Programmatic data)			Pre MDA
235	NIGERIA		Gashaka	Taraba	NE	7.557	11.43		LGA midpoint					W. bancrofti			11.2																								YES					Prevalence of mf in sentinel sites (Programmatic data)			Pre MDA
236	NIGERIA		Kanke	Plateau	NC	9.397	9.579		LGA midpoint					W. bancrofti			1.12																								YES					Prevalence of mf in sentinel sites (Programmatic data)			Pre MDA
237	NIGERIA		pankshin	Plateau	NC	9.263	9.395		LGA midpoint					W. bancrofti			1.28																								YES					Prevalence of mf in sentinel sites (Programmatic data)			Pre MDA
238	NIGERIA		Jaba	Kaduna	NW	9.449	8.035		LGA midpoint					W. bancrofti			0.34																								YES					Prevalence of mf in sentinel sites (Programmatic data)			Pre MDA
239	NIGERIA		Zuru	Kebbi	NW	11.481	5.308		LGA midpoint					W. bancrofti			0																								YES					Prevalence of mf in sentinel sites (Programmatic data)			Pre MDA
240	NIGERIA		Olamaboro	Kogi	NC	7.184	7.558		LGA midpoint					W. bancrofti			0																								YES					Prevalence of mf in sentinel sites (Programmatic data)			Pre MDA
241	NIGERIA		Ekiti	Kwara	NC	8.076	5.347		LGA midpoint					W. bancrofti			0																								YES					Prevalence of mf in sentinel sites (Programmatic data)			Pre MDA
242	NIGERIA		Anka	Zamfara	NW	11.956	6.057		LGA midpoint					W. bancrofti			10.56																								YES					Prevalence of mf in sentinel sites (Programmatic data)			Pre MDA
243	NIGERIA		Kaura Namoda	Zamfara	NW	12.536	6.593		LGA midpoint					W. bancrofti			3.24																								YES					Prevalence of mf in sentinel sites (Programmatic data)			Pre MDA
244	NIGERIA		Tsafe	Zamfara	NW	11.931	6.926		LGA midpoint					W. bancrofti			0																								YES					Prevalence of mf in sentinel sites (Programmatic data)			Pre MDA
245	NIGERIA		Gwagwalada	FCT	NC	8.94	7.09	Falling grain	location					W. bancrofti			0																								YES					Prevalence of mf in sentinel sites (Programmatic data)			Pre MDA
246	NIGERIA		Kiru	Kano	NW	11.589	8.127		LGA midpoint					W. bancrofti			0																								YES					Prevalence of mf in sentinel sites (Programmatic data)			Pre MDA
247	NIGERIA		Bichi	Kano	NW	12.23	8.24	Falling grain	location					W. bancrofti			0.43																								YES					Prevalence of mf in sentinel sites (Programmatic data)			Pre MDA
248	NIGERIA		Dawakin Kudu	Kano	NW	11.83	8.6	Falling grain	location					W. bancrofti			0																								YES					Prevalence of mf in sentinel sites (Programmatic data)			Pre MDA
249	NIGERIA		Birnin Kudu	Jigawa	NW	11.451	9.491		LGA midpoint					W. bancrofti			0																								YES					Prevalence of mf in sentinel sites (Programmatic data)			Pre MDA
250	NIGERIA		Kafin Hausa	Jigawa	NW	12.132	10.01		LGA midpoint					W. bancrofti			0																								YES					Prevalence of mf in sentinel sites (Programmatic data)			Pre MDA
251	NIGERIA		Yakwashi	Jigawa	NW	12.73	8.495		LGA midpoint					W. bancrofti			1																								YES					Prevalence of mf in sentinel sites (Programmatic data)			Pre MDA
252	NIGERIA		Fune	Yobe	NE	11.817	11.449		LGA midpoint					W. bancrofti			0																								YES					Prevalence of mf in sentinel sites (Programmatic data)			Pre MDA
253	NIGERIA		Bade	Yobe	NE	12.71	10.896		LGA midpoint					W. bancrofti			0																								YES					Prevalence of mf in sentinel sites (Programmatic data)			Pre MDA
254	NIGERIA		Gulani	Yobe	NE	10.947	11.747		LGA midpoint					W. bancrofti			0																								YES					Prevalence of mf in sentinel sites (Programmatic data)			Pre MDA
255	NIGERIA		Eastern Obolo	Akwa Ibom	SS	4.517	7.697		LGA midpoint					W. bancrofti			17.6																								YES					Prevalence of mf in sentinel sites (Programmatic data)			Pre MDA
256	NIGERIA		Rilau	Niger	NC	11.071	5.159		LGA midpoint					W. bancrofti			3.8																								YES					Prevalence of mf in sentinel sites (Programmatic data)			Pre MDA
257	NIGERIA		Giade	Bauchi	NE	11.386	10.257		LGA midpoint					W. bancrofti			0																								YES					Prevalence of mf in sentinel sites (Programmatic data)			Pre MDA
258	NIGERIA		Hong	Adamawa	NE	10.303	13.029		LGA midpoint					W. bancrofti			1.16																								YES					Prevalence of mf in sentinel sites (Programmatic data)			Pre MDA
[truncated: 1 more columns]
